# Supplementary material for: Study on the changes and significance of CXCL10 level in serum of isolated polymyalgia rheumatica
Source: Clin Rheumatol. 2024 Oct 30;43(12):3993–8. doi: 10.1007/s10067-024-07209-7 (PMC11582166; doi:10.1007/s10067-024-07209-7)
Supplement: Supplementary file 1 — Supplementary file1 (XLS 28 KB) [file 10067_2024_7209_MOESM1_ESM.xls]

## Sheet: Sheet1
1.Protein microarray screening results for 24 cytokines
	active PMR	remission PMR	Healthy	RA
CXCL10	85.29（37.35,124.66）	0.00(0.00,0.00)	92.92（30.85,178.14）	9.36(0.00,138.38)
CXCL2	716.46（490.28,848.80）	356.53(293.01,445.04)	315.41(164.24,450.49)	305.45(200.94,483.96)
CXCL8	11.85（7.84,12.51）	3.11(1.92,5.05)	7.08(5.88,20.21)	10.91(4.17,40.00)
MIF	5945.67（3652.26,9064.45）	2853.585(2516.14,3053.45)	4369.00(2861.48,5718.18)	6691.53(4689.49,8308.66)
CCL24	173.44（132.19,244.83）	257.26(167.40,288.05)	220.72(118.29,274.02)	185.10(122.96,218.37)
CCL11	23.94（10.37,29.29）	25.61(20.51,32.75)	24.26(13.94,42.70)	16.94(2.78,33.66)
CX3CL1	86.02（81.99,91.25）	84.67(80.11,89.64)	134.11(119.86,147.56)	76.09(73.13,81.45)
CXCL11	24.75（21.08,52.18）	21.29(18.82,22.98)	46.77(33.58,50.33)	22.63(12.6,31.01)
IFN-g	10.31（8.74,11.27）	9.08(8.45,11.06)	9.815(7.24,12.89)	11.38(6.23,15.20)
IL-4	70.99（57.55,76.50）	67.91(66.43,71.14)	73.15(68.40,78.49)	57.37(50.73,63.47)
IL-16	0（0,16.815）	0.00(0.00,0.00)	40.75(26.77,109.03)	15.23(0.04,38.84)
CCL2	43.62（38.37,47.47）	41.27(36.05,44.67)	50.91(39.01,58.52)	60.98(30.31,68.38)
CCL8	56.77（51.89,66.24）	55.00(40.53,66.71)	52.60(26.58,70.38)	46.12(32.68,67.37)
CCL13	24.67（15.86,50.10）	25.67(18.75,29.68)	31.92(20.41,40.92)	29.13(13.38,45.07)
CCL22	522.8（475.26,628.72）	426.06(414.21,529.59)	619.24(583.58,651.61)	261.53(198.83,392.78)
CXCL9	20.15（1.59,58.54）	0.00(0.00,14.36)	0.00(0.00,0.00)	22.155(0.00,59.33)
CCL3	8.31（6,8.67）	4.33(0.89,6.50)	3.83(0.79,6.45)	8.29(1.89,14.98)
CCL15	2107.01（1825.64,2161.81）	2154.09(2059.83,2270.79)	2613.13(2442.73,2984.84)	2319.41(2145.82,2847.44)
CCL23	23.83（0.31,233.56）	0.00(0.00,141.77)	152.18(37.41,208.51)	43.05(0.00,123.35)
CXCL16	340.24(329.19,350.55)	345.22(312.33,368.96)	408.16(363.26,465.14)	267.13(253.25,319.32)
CXCL12	1349.15(1267.87,1382.65)	1232.79(1121.17,1342.88)	1598.95(1471.94,1758.23)	1313.01(1221.52,1367.56)
2. Wilcoxon rank sum test was used for comparison between groups
2.1 active PMR - Healthy
	CXCL10	CXCL2	CXCL8	MIF	CCL24	CCL11	CX3CL1	CXCL11	IFN-g	IL-4	IL-16	CCL2	CCL8	CCL13	CCL22	CXCL9	CCL3	CCL15	CCL23	CXCL16	CXCL12
Z	-0.401	-1.601	-0.48	-0.961	-0.48	-0.401	-2.562	-1.121	-0.16	-0.401	-2.175	-0.801	-0.32	-0.32	-0.801	-1.428	-1.764	-1.441	-0.326	-1.441	-2.082
P	0.688	0.109	0.631	0.337	0.631	0.688	0.01	0.262	0.873	0.688	0.03	0.423	0.749	0.749	0.423	0.153	0.078	0.15	0.744	0.15	0.037
2.2 active PMR-RA
	CXCL10	CXCL2	CXCL8	MIF	CCL24	CCL11	CX3CL1	CXCL11	IFN-g	IL-4	IL-16	CCL2	CCL8	CCL13	CCL22	CXCL9	CCL3	CCL15	CCL23	CXCL16	CXCL12
Z	-0.571	-2.082	-0.16	0	-0.32	-0.08	-1.363	-0.32	-0.32	-0.961	-1.37	-0.961	-0.801	0	-2.242	-0.332	-0.16	-1.121	-0.166	-1.601	-0.801
P	0.568	0.037	0.873	1	0.749	0.936	0.173	0.749	0.749	0.337	0.171	0.337	0.423	1	0.025	0.74	0.873	0.262	0.868	0.109	0.423
2.3 active PMR-remission PMR
	CXCL10	CXCL2	CXCL8	MIF	CCL24	CCL11	CX3CL1	CXCL11	IFN-g	IL-4	IL-16	CCL2	CCL8	CCL13	CCL22	CXCL9	CCL3	CCL15	CCL23	CXCL16	CXCL12
Z	-2.678	-2.082	-2.722	-1.922	-0.961	-0.961	-0.401	-0.801	-0.161	-0.401	-1.483	-0.48	-0.16	-0.32	-0.961	-1.196	-1.764	-0.32	-1.026	0	-1.441
P	0.007	0.037	0.006	0.055	0.337	0.337	0.688	0.423	0.872	0.688	0.138	0.631	0.873	0.749	0.337	0.232	0.078	0.749	0.305	1	0.15
